# Supplementary material for: Selective Antineoplastic Potential of Fractionated Caribbean Native Ganoderma Species Extracts on Triple-Negative Breast Cancer Cells
Source: Pharmaceuticals (Basel). 2024 Jul 1;17(7):864. doi: 10.3390/ph17070864 (PMC11279663; doi:10.3390/ph17070864)
Supplement: Supplementary file 1 [file pharmaceuticals-17-00864-s001.zip]

Archive with 1 entries (1 files):
- pharmaceuticals-3073097-supplementary.pdf
